# Supplementary material for: Recovering High‐Quality Host Genomes from Gut Metagenomic Data through Genotype Imputation
Source: Adv Genet (Hoboken). 2022 May 6;3(3):2100065. doi: 10.1002/ggn2.202100065 (PMC9744478; doi:10.1002/ggn2.202100065)
Supplement: Supplementary file 3 — Supplemental Table 2 [file GGN2-3-2100065-s005.xlsx]

## Sheet: LD
SAMPLE	BREED	S.DEPTH	S.BREADTH	Host DNA
CB23_18F1a	Cobb	0.325561	18.1636	1.75
CA22_12F1a	Cobb	0.706547	35.358	4.71
CA03_14F1a	Cobb	0.748149	35.918	2.83
CA20_10F1a	Cobb	0.754467	33.4533	3.13
CA13_03F1a	Cobb	0.958204	47.7785	10.23
CB13_05F1a	Cobb	1.26698	55.7622	4.62
CC11_07F1a	Cobb	1.2833	48.8091	10.83
CC01_18F1a	Cobb	1.31378	56.7503	10.55
CB01_15F1a	Cobb	1.48512	61.0598	12.09
CB03_16F1a	Cobb	1.5645	64.0292	20.71
CC02_12F1a	Cobb	1.81509	67.1308	4.29
CB07_06F1a	Cobb	1.85638	68.7706	6.34
CC14_01F1a	Cobb	1.85724	68.3534	15.8
CC17_12F1a	Cobb	2.1096	72.4763	11.75
CB07_09F1a	Cobb	2.2115	72.3379	9.99
CC20_06F1a	Cobb	2.22783	76.8412	29.45
CA06_05F1a	Cobb	2.28051	73.8623	9.51
CA01_10F1a	Cobb	2.36509	74.8225	10.77
CC14_08F1a	Cobb	2.66997	80.01	15.06
CC11_15F1a	Cobb	2.804	78.9878	6.82
CC05_02F1a	Cobb	3.51866	84.7272	19.42
CB08_08F1a	Cobb	4.40921	88.4655	16.67
CB01_05F1a	Cobb	9.52151	95.5254	45.16
CC14_10F1a	Cobb	0.30875	19.504	6.49
CA04_12F1a	Cobb	0.322049	20.7371	5.77
CC17_07F1a	Cobb	0.327156	22.0287	14.22
CB24_15F1a	Cobb	0.337487	21.3856	6.16
CA16_09F1a	Cobb	0.351116	22.0386	5.25
CB14_02F1a	Cobb	0.419598	25.7982	4.51
CB06_16F1a	Cobb	0.454581	24.8317	1.37
CA07_09F1a	Cobb	0.465103	28.2016	3.13
CB14_10F1a	Cobb	0.543593	29.0444	2.29
CB23_10F1a	Cobb	0.555572	30.1426	9.71
CB07_01F1a	Cobb	0.583476	33.3014	4.29
CB17_08F1a	Cobb	0.604178	32.3567	8.06
CC11_18F1a	Cobb	0.687438	33.1945	3.38
CC13_10F1a	Cobb	0.716424	41.0328	11.31
CC01_11F1a	Cobb	0.793388	43.1481	9.63
CB01_09F1a	Cobb	1.00521	50.3711	7.51
CB11_08F1a	Cobb	1.5729	64.1738	21.13
CC01_09F1a	Cobb	2.13449	68.9856	9.94
CA20_13F1a	Cobb	2.15968	75.8844	12.28
CA09_01F1a	Cobb	2.79163	81.8872	62.29
CB13_04F1a	Cobb	3.46166	87.4126	50.47
CB16_03F1a	Cobb	5.53435	92.9953	55.37
CC11_02F1a	Cobb	7.5602	95.4234	43.51
CC03_07F1a	Cobb	16.0981	96.1308	76.26
CA21_09F1a	Ross	0.277072	14.7333	1.13
CB15_17F1a	Ross	0.31107	18.3098	14.06
CB22_10F1a	Ross	0.440819	24.6967	4.13
CA24_01F1a	Ross	0.527038	30.1102	2.75
CB02_18F1a	Ross	0.609521	34.3176	6.99
CB19_09F1a	Ross	0.676783	34.6728	1.96
CC21_08F1a	Ross	0.926119	45.7957	6.31
CC19_18F1a	Ross	1.24015	54.4159	7.14
CA02_14F1a	Ross	1.26337	56.9722	18.6
CA08_16F1a	Ross	1.33093	55.6671	13.05
CB15_01F1a	Ross	1.60774	61.5816	19.05
CC09_13F1a	Ross	1.63429	62.8806	13.16
CA08_08F1a	Ross	1.66359	63.6032	10.4
CA17_02F1a	Ross	1.71145	63.7958	13.53
CA10_12F1a	Ross	2.01484	66.1936	5.98
CC21_15F1a	Ross	2.09315	67.4879	5.64
CC09_09F1a	Ross	2.37324	74.5676	6.6
CA19_18F1a	Ross	2.77928	80.668	23.45
CB02_03F1a	Ross	3.38123	83.4702	19.26
CB20_03F1a	Ross	3.70256	89.4083	19.29
CC22_15F1a	Ross	4.00444	86.8955	11.35
CA23_10F1a	Ross	4.6692	90.0013	19.06
CB05_02F1a	Ross	6.32529	93.6292	34.86
CB10_09F1a	Ross	0.282924	18.4854	5.51
CC16_07F1a	Ross	0.328888	21.7041	8.89
CC10_16F1a	Ross	0.35886	19.4526	5.03
CB15_07F1a	Ross	0.370957	23.1779	3.93
CC07_04F1a	Ross	0.383624	24.2894	3.19
CB09_12F1a	Ross	0.390414	25.4421	10.15
CB22_15F1a	Ross	0.470094	29.5589	3.74
CC09_16F1a	Ross	0.476088	28.3703	10.45
CA11_02F1a	Ross	0.476562	29.3816	15.4
CB02_09F1a	Ross	0.511992	29.5863	6.21
CB02_14F1a	Ross	0.528194	32.0665	4.56
CC04_08F1a	Ross	0.546554	30.7024	2.86
CA17_03F1a	Ross	0.553314	30.0954	15.26
CC06_17F1a	Ross	0.578427	35.1058	2.62
CA19_15F1a	Ross	0.611907	33.1985	3.38
CA10_10F1a	Ross	0.698788	37.0139	10.59
CA10_03F1a	Ross	0.715619	41.1304	10.73
CC07_14F1a	Ross	0.772178	38.1798	2.96
CC07_05F1a	Ross	0.79284	43.8933	7.63
CB21_03F1a	Ross	0.808866	43.926	14.67
CC04_09F1a	Ross	0.941625	48.6662	20.36
CA23_15F1a	Ross	0.971999	48.0224	6.64
CB05_03F1a	Ross	1.16528	54.8045	9.73
CB18_03F1a	Ross	1.22357	59.4738	16.06
CC09_10F1a	Ross	1.26576	56.6545	6.57
CB12_09F1a	Ross	1.3721	60.5975	16.53
CB20_07F1a	Ross	1.71499	68.8407	14.39
CB09_02F1a	Ross	3.60534	88.5583	9.42
CA24_16F1a	Ross	4.45766	91.2722	41.04
CB12_18F1a	Ross	11.1077	96.1807	23.4
