# Supplementary material for: Recovering High‐Quality Host Genomes from Gut Metagenomic Data through Genotype Imputation
Source: Adv Genet (Hoboken). 2022 May 6;3(3):2100065. doi: 10.1002/ggn2.202100065 (PMC9744478; doi:10.1002/ggn2.202100065)
Supplement: Supplementary file 4 — Supplemental Table 3 [file GGN2-3-2100065-s003.xlsx]

## Sheet: Hoja1
5pC>T	CA06_05	CA08_08	CA22_12	CB01_15	CB08_08	CB10_16	CB15_17	CC11_07	CC14_08	CC19_18
1	0.00237386	0.0016102	0.00257505	0.00354239	0.00262431	0.00326259	0.00236373	0.00295418	0.00320275	0.00272097
2	0.00311773	0.00250043	0.00297212	0.00252274	0.00240942	0.00300779	0.00362984	0.00335901	0.00361643	0.00287922
3	0.00367025	0.00359388	0.00378798	0.00289171	0.00374322	0.00405285	0.00364007	0.00431334	0.00400638	0.00386722
4	0.00390243	0.00379471	0.00422599	0.00300766	0.00371881	0.00406569	0.00443155	0.00428978	0.00418092	0.00371831
5	0.00419904	0.00404333	0.00490023	0.00421497	0.00401403	0.00446283	0.00432753	0.00439858	0.00508494	0.00407664
6	0.00420529	0.00372649	0.00447071	0.00467453	0.00380263	0.00437432	0.00451816	0.00436509	0.00460971	0.0039583
7	0.00413044	0.00380079	0.00439915	0.00441663	0.0038195	0.00414632	0.00448783	0.00421992	0.00450077	0.00417889
8	0.0049769	0.00493185	0.0047645	0.00430257	0.00466028	0.00476212	0.00554186	0.00484628	0.00465699	0.0046185
9	0.00471796	0.00447877	0.004919	0.00458671	0.00438472	0.00465393	0.00531772	0.00473425	0.00488077	0.00446745
10	0.00482131	0.00471569	0.00495512	0.00496482	0.00453578	0.0045885	0.00515018	0.004674	0.0051794	0.00455006
11	0.00497455	0.00487557	0.00536595	0.00487556	0.00476942	0.00473196	0.00497704	0.00469218	0.00549438	0.00469236
12	0.00498718	0.00501436	0.00534148	0.00492808	0.00481733	0.00484218	0.00529531	0.00480089	0.00553174	0.00474587
13	0.00488693	0.00497854	0.00474199	0.00470488	0.00479109	0.00456267	0.00497702	0.00475109	0.00491182	0.0046349
14	0.00494627	0.00492923	0.00489559	0.00495534	0.00485214	0.00442287	0.00510901	0.0048187	0.00505812	0.00463474
15	0.0050871	0.00510884	0.00547959	0.00572751	0.00499662	0.00475097	0.00515842	0.00551244	0.00556754	0.00528299
16	0.00520446	0.00531751	0.00594726	0.00514432	0.00515874	0.00469837	0.00516449	0.00503653	0.00621135	0.00484991
17	0.00521087	0.00518706	0.00516923	0.00486296	0.00503127	0.00491336	0.00516052	0.0047814	0.00540108	0.00480738
18	0.00519449	0.00520947	0.00525013	0.00492967	0.00505338	0.00464819	0.00530777	0.00483029	0.00530922	0.00474477
19	0.00501816	0.00517782	0.00516089	0.00479763	0.00481546	0.00464076	0.00520821	0.00467454	0.00537838	0.00476974
20	0.00502954	0.0050588	0.00555583	0.00500807	0.00492268	0.00461727	0.00518737	0.00467758	0.00588722	0.00473741
21	0.00487862	0.00470762	0.00460251	0.00471447	0.00472609	0.0045889	0.005031	0.00464455	0.00486558	0.00441789
22	0.00481022	0.00483737	0.00476659	0.00483818	0.00473511	0.00437097	0.00486359	0.00453957	0.00492244	0.00445571
23	0.00494879	0.00498738	0.00496556	0.00476803	0.00479766	0.0048145	0.00503099	0.00464413	0.00504728	0.00460998
24	0.00495948	0.00486875	0.00493029	0.00478922	0.00485318	0.00469159	0.00518256	0.0046454	0.00508754	0.00456055
25	0.00498406	0.00490739	0.00495069	0.00504484	0.00498207	0.00481683	0.00512333	0.00475174	0.00512736	0.00465901
3pG>A	CA06_05	CA08_08	CA22_12	CB01_15	CB08_08	CB10_16	CB15_17	CC11_07	CC14_08	CC19_18
1	0.00358473	0.0035958	0.0037212	0.00351572	0.00369116	0.00398318	0.00367444	0.00362926	0.00391408	0.00368756
2	0.00559478	0.00527649	0.00467187	0.00468207	0.00504825	0.00466193	0.00601013	0.00499428	0.00505048	0.00504614
3	0.00517228	0.00492448	0.0045273	0.00440105	0.00490906	0.00456894	0.0050798	0.00483485	0.00464072	0.00474941
4	0.00499574	0.00496721	0.00450165	0.00435565	0.0048705	0.00451871	0.00522101	0.00482983	0.00455054	0.00461169
5	0.00512312	0.00489564	0.00460881	0.00480227	0.0049327	0.00474035	0.00505372	0.00506547	0.0046853	0.00485231
6	0.00565635	0.00524094	0.00502085	0.00526318	0.00536718	0.00510935	0.00579805	0.00519632	0.00519059	0.00517881
7	0.00552668	0.00525741	0.0049072	0.00515407	0.00514289	0.0047927	0.00594064	0.00501922	0.00501434	0.00521213
8	0.00557572	0.00530763	0.00508867	0.00526848	0.00531048	0.00477049	0.00592783	0.00550815	0.00503403	0.00526342
9	0.00557176	0.00537513	0.00514257	0.00514891	0.00529166	0.00502426	0.00593311	0.0051852	0.00503488	0.00516858
10	0.00556224	0.00537791	0.00501328	0.0052131	0.00527483	0.00485287	0.0057612	0.00511944	0.00508855	0.00515785
11	0.00564317	0.00552379	0.00511086	0.0053338	0.00538624	0.00513089	0.00573075	0.0051488	0.00509315	0.00530728
12	0.00560304	0.00549918	0.0048855	0.00532767	0.00534589	0.00519313	0.00569636	0.00516496	0.00512893	0.00527757
13	0.00550299	0.00546525	0.00504737	0.00521421	0.00533649	0.00506524	0.00583439	0.00522136	0.00508544	0.00526873
14	0.00547719	0.00569375	0.00503001	0.00526793	0.00531597	0.00479629	0.00561686	0.00520892	0.00509315	0.00518215
15	0.00557326	0.00520619	0.00500682	0.00528783	0.00527104	0.00486232	0.0056166	0.00521655	0.0050675	0.00520405
16	0.00567983	0.00528977	0.00490099	0.00534566	0.00541223	0.00499341	0.00540793	0.00514087	0.00506385	0.00519579
17	0.00598374	0.0052549	0.00501894	0.0053728	0.00568319	0.00509937	0.0055178	0.00515758	0.00506842	0.00533065
18	0.00551876	0.00536495	0.00510395	0.00530784	0.00528691	0.00488588	0.00556265	0.0051355	0.0051763	0.00530819
19	0.00545195	0.00519119	0.00515355	0.00527201	0.00526296	0.0046659	0.00586736	0.00514067	0.00513649	0.00524367
20	0.00553414	0.00536034	0.00508553	0.00533084	0.00532713	0.0050334	0.00571715	0.00548142	0.00525093	0.00519832
21	0.00555771	0.00532758	0.00519044	0.00511034	0.00530268	0.00511112	0.0055762	0.00520176	0.00519824	0.00513181
22	0.00548222	0.0053064	0.00509142	0.00523824	0.00530478	0.00494523	0.00556434	0.00515048	0.00518439	0.0051322
23	0.00552044	0.00531717	0.00512042	0.00532098	0.0052822	0.00493671	0.0055856	0.00521438	0.00504079	0.00522651
24	0.00544839	0.00526359	0.00497849	0.0052589	0.00527159	0.00488859	0.00560892	0.00520388	0.00517461	0.0051243
25	0.00552372	0.00519826	0.00502854	0.00537079	0.00533748	0.0049492	0.00538343	0.00518659	0.00517826	0.00516809
