# Supplementary material for: Recovering High‐Quality Host Genomes from Gut Metagenomic Data through Genotype Imputation
Source: Adv Genet (Hoboken). 2022 May 6;3(3):2100065. doi: 10.1002/ggn2.202100065 (PMC9744478; doi:10.1002/ggn2.202100065)
Supplement: Supplementary file 5 — Supplemental Table 4 [file GGN2-3-2100065-s002.xlsx]

## Sheet: Hoja1
		CA06_05	CA08_08	CA22_12	CB01_15	CB08_08	CB10_16	CB15_17	CC11_07	CC14_08	CC19_18
Forward	30	843	587	345	884	1730	365	154	734	1002	962
Forward	31	759	573	302	853	1703	388	132	725	913	827
Forward	32	727	462	235	656	1404	224	111	592	761	668
Forward	33	610	440	229	699	1198	169	115	507	685	533
Forward	34	547	356	168	573	1074	156	88	356	526	407
Forward	35	647	486	252	712	1361	122	99	486	791	470
Forward	36	557	403	177	651	1114	92	86	370	623	339
Forward	37	514	356	182	599	1049	75	106	322	591	335
Forward	38	445	338	173	575	980	70	88	301	582	332
Forward	39	439	304	165	549	924	71	101	282	516	290
Forward	40	445	318	158	565	921	72	94	295	545	298
Forward	41	418	299	138	527	926	70	69	272	522	292
Forward	42	369	260	148	521	787	58	84	243	468	240
Forward	43	358	257	113	514	753	63	66	252	422	231
Forward	44	337	227	108	469	677	52	63	250	402	227
Forward	45	373	254	112	478	697	59	58	213	453	244
Forward	46	342	256	119	530	699	38	67	228	400	233
Forward	47	393	351	127	570	780	109	75	264	459	315
Forward	48	315	213	133	450	659	50	59	385	383	201
Forward	49	311	185	96	479	650	48	64	202	377	240
Forward	50	305	169	111	500	668	45	61	235	370	184
Forward	51	302	196	90	585	682	118	74	272	377	210
Forward	52	279	187	101	456	598	43	62	219	360	218
Forward	53	292	165	111	454	532	44	52	180	333	194
Forward	54	270	171	120	427	507	34	62	150	292	158
Forward	55	261	176	78	431	466	48	62	169	335	188
Forward	56	218	146	73	427	423	31	45	167	293	155
Forward	57	277	172	99	440	567	26	65	151	363	196
Forward	58	275	132	98	385	461	36	54	131	288	180
Forward	59	259	145	81	452	524	33	48	155	345	182
Forward	60	211	145	74	430	445	37	54	128	271	158
Forward	61	202	148	90	402	424	25	55	139	275	168
Forward	62	192	110	62	355	368	26	52	133	229	148
Forward	63	224	119	79	413	372	37	51	160	272	150
Forward	64	182	113	64	351	361	19	46	109	232	123
Forward	65	201	110	76	326	389	24	43	118	274	123
Forward	66	200	113	63	338	375	25	41	123	206	145
Forward	67	185	122	67	337	360	16	31	131	218	121
Forward	68	195	114	70	363	359	14	57	103	185	97
Forward	69	178	83	58	370	340	17	39	96	205	116
Forward	70	157	124	52	360	356	23	55	99	200	108
Forward	71	151	118	84	334	384	56	44	131	220	136
Forward	72	152	86	84	338	428	96	42	127	197	142
Forward	73	124	87	51	293	283	24	26	74	180	102
Forward	74	144	76	51	254	244	21	35	59	169	67
Forward	75	102	74	31	245	223	22	21	63	184	76
Forward	76	114	65	48	158	196	14	17	73	119	70
Forward	77	84	60	33	125	173	14	19	57	125	71
Forward	78	94	74	33	122	147	10	11	53	113	40
Forward	79	97	58	29	75	140	14	17	37	105	45
Forward	80	81	39	20	85	122	8	12	34	85	48
Forward	81	62	36	19	61	123	9	13	35	79	51
Forward	82	63	39	17	64	97	6	11	30	66	30
Forward	83	63	35	17	47	113	9	8	33	66	36
Forward	84	54	32	11	46	72	11	9	29	62	25
Forward	85	51	36	14	39	81	7	5	18	45	28
Forward	86	44	42	17	37	62	8	7	35	50	27
Forward	87	49	30	20	37	68	4	3	29	51	19
Forward	88	45	20	17	26	91	7	6	19	52	28
Forward	89	41	25	15	39	66	18	4	15	43	20
Forward	90	31	20	17	26	72	12	10	17	43	29
Forward	91	29	18	13	32	58	6	6	24	34	15
Forward	92	27	30	13	24	79	18	1	20	45	28
Forward	93	29	16	9	23	45	6	10	17	37	16
Forward	94	28	25	12	24	42	4	2	11	26	18
Forward	95	19	18	6	20	49	3	1	16	20	10
Forward	96	27	14	7	20	59	4	5	16	27	17
Forward	97	28	23	8	15	34	4	3	17	26	9
Forward	98	32	17	7	23	40	5	2	12	25	11
Forward	99	16	14	1	20	44	5466	3693	10	17	9
Forward	100	15584	6659	11891	28683	36263	5651	3620	39177	21470	23159
Forward	101	16837	7046	12852	29942	38473	5127	2715	42720	24130	25230
Forward	102	16092	6625	11850	28154	37027	4900	2520	42588	24823	23500
Forward	103	16397	6295	10442	25716	33981	4684	2391	42345	25137	21460
Forward	104	16815	6136	10238	23981	33049	4598	2516	42075	26265	19979
Forward	105	16712	5820	10204	23073	31867	4708	2861	42224	26097	18681
Forward	106	17864	6038	10117	23879	29997	4846	2648	41169	27283	18501
Forward	107	17794	6056	10670	24890	29601	5351	3202	41515	28805	19202
Forward	108	19079	6706	11784	27678	33790	5924	3735	42103	30093	21031
Forward	109	20987	7642	13346	31536	41456	6516	3900	42520	31415	24095
Forward	110	20343	8362	14770	34806	41477	6796	4170	42422	31950	26630
Forward	111	21363	8655	15339	36441	46755	6291	4058	42353	32508	28937
Forward	112	23093	8625	14548	33890	51046	5860	3316	42191	32829	27761
Forward	113	21375	7961	13112	30862	41259	5496	3458	41319	32130	25988
Forward	114	19932	7803	12282	28970	37251	5276	3373	40770	31873	24139
Forward	115	19681	7425	11470	27831	35368	5135	3138	39715	31820	22782
Forward	116	19168	7206	11539	26746	30686	5346	3310	38420	32145	22124
Forward	117	20244	7392	11743	27486	34580	5747	3865	38778	33063	22069
Forward	118	22904	7785	13232	29957	46045	6303	4125	38982	34199	23172
Forward	119	23945	8802	14447	33157	53943	6778	4465	38794	35355	25320
Forward	120	24103	9899	15938	36916	58728	6587	4215	39231	36437	27704
Forward	121	23686	10250	16386	37561	55087	6071	4545	39180	36455	29504
Forward	122	23754	9999	15469	36157	50923	5665	4175	39642	36429	28983
Forward	123	23862	9552	13968	33046	43212	5396	4085	39183	36166	27255
Forward	124	24429	9536	13064	30728	41883	5072	3806	38739	36223	26102
Forward	125	24532	9194	12241	28878	37941	5252	3819	38579	36221	24597
Forward	126	25956	9519	12252	28353	42976	5136	3899	38503	36750	24390
Forward	127	27019	9677	12354	28626	43858	5434	4053	38126	37740	24125
Forward	128	27884	10323	12907	29560	46091	5687	4454	38269	38575	24861
Forward	129	29459	10784	13734	31861	56570	6027	4625	38241	40500	26151
Forward	130	30935	11613	14459	33545	58565	6176	4899	38971	41235	27969
Forward	131	32769	12821	15230	35158	64199	6114	5195	39193	42774	29520
Forward	132	35089	13778	15732	35743	74987	6197	5270	39487	43994	30567
Forward	133	36454	14688	15540	35105	78109	5976	5372	40420	43795	31063
Forward	134	36674	15287	15425	33864	79438	6101	5407	40542	43868	30754
Forward	135	37228	15881	15072	33204	79339	6000	5691	40826	43968	30251
Forward	136	37948	16831	14890	32997	79891	6207	5698	41205	44393	30278
Forward	137	38330	16859	15187	32847	80371	6496	5820	41522	44925	30917
Forward	138	39095	17755	15955	34877	82873	6765	6392	41469	46092	32327
Forward	139	41070	19249	16769	37689	91357	7325	6834	42566	47655	34436
Forward	140	43720	21252	17566	40791	101374	7532	7330	43856	49426	36920
Forward	141	47633	24119	18668	43022	108677	8095	8159	45962	52051	39766
Forward	142	52159	28482	19649	44203	115532	8676	9395	48930	54756	42445
Forward	143	60272	34944	20748	46062	128201	9725	11311	52709	59222	46160
Forward	144	73063	43859	22826	49676	148971	11192	14752	58610	68383	51296
Forward	145	92434	58849	26147	57138	179521	14092	19775	66364	85834	60309
Forward	146	124350	82726	34882	70975	226707	20869	30026	77980	125810	74705
Forward	147	191870	132507	56062	105150	336658	40444	57794	102561	221858	106918
Forward	148	392106	318093	127844	218784	680500	112702	166011	176351	523540	207177
Forward	149	1196943	1022554	385150	727175	2155937	425474	669278	511617	1573646	610943
Forward	150	5122107	3901079	1433890	3045654	10068250	386	139	2342850	5667665	2613254
		CA06_05	CA08_08	CA22_12	CB01_15	CB08_08	CB10_16	CB15_17	CC11_07	CC14_08	CC19_18
Reverse	30	842	647	333	878	1770	408	121	756	1021	945
Reverse	31	762	593	310	873	1653	278	126	735	911	842
Reverse	32	712	475	263	675	1422	245	100	551	724	695
Reverse	33	605	459	250	674	1218	159	76	543	674	575
Reverse	34	476	345	153	554	1032	140	115	385	590	425
Reverse	35	738	485	242	726	1363	101	81	496	771	484
Reverse	36	551	388	188	600	1128	59	93	405	614	388
Reverse	37	524	305	173	604	1055	49	70	352	617	361
Reverse	38	463	317	174	561	998	74	83	314	543	326
Reverse	39	413	315	185	562	960	77	82	292	572	290
Reverse	40	489	324	162	623	936	64	86	264	562	275
Reverse	41	437	321	164	574	899	53	70	259	498	304
Reverse	42	368	267	142	525	751	42	70	247	456	257
Reverse	43	389	279	131	518	772	58	52	248	454	261
Reverse	44	346	210	132	479	652	55	53	241	411	243
Reverse	45	415	266	114	500	766	41	66	246	453	229
Reverse	46	390	256	107	450	674	92	84	221	419	217
Reverse	47	412	352	145	554	755	45	52	252	436	334
Reverse	48	330	210	117	485	658	50	61	325	392	239
Reverse	49	297	195	113	526	670	43	67	216	397	230
Reverse	50	330	171	106	485	643	102	87	200	373	207
Reverse	51	336	167	104	557	610	46	61	253	356	213
Reverse	52	300	161	114	476	568	49	49	209	331	219
Reverse	53	271	156	102	447	512	43	47	185	356	185
Reverse	54	263	155	100	414	492	44	43	160	320	167
Reverse	55	253	179	112	429	485	34	45	177	314	168
Reverse	56	238	134	78	410	428	30	53	150	298	154
Reverse	57	293	165	106	411	568	32	56	165	324	152
Reverse	58	219	178	94	414	500	39	45	131	300	181
Reverse	59	261	131	97	396	488	31	57	137	304	168
Reverse	60	228	143	68	425	428	27	38	135	280	154
Reverse	61	241	150	72	429	443	30	59	145	293	179
Reverse	62	190	125	69	370	394	31	41	132	251	142
Reverse	63	181	137	65	382	401	23	44	134	267	110
Reverse	64	162	104	86	357	339	23	44	128	218	123
Reverse	65	191	105	72	343	379	24	43	139	266	119
Reverse	66	188	102	61	342	386	15	40	133	244	122
Reverse	67	177	113	62	287	350	22	36	120	257	126
Reverse	68	159	121	53	329	339	21	40	104	203	106
Reverse	69	182	100	69	373	355	22	37	97	235	131
Reverse	70	174	91	68	378	354	29	38	91	204	125
Reverse	71	160	103	60	312	327	17	30	99	191	112
Reverse	72	176	100	60	319	300	15	24	102	190	107
Reverse	73	154	83	55	307	281	19	32	65	176	94
Reverse	74	131	98	60	258	249	22	25	66	168	93
Reverse	75	113	80	39	229	216	21	23	84	168	86
Reverse	76	119	62	34	165	211	13	20	61	122	64
Reverse	77	105	47	25	139	179	12	16	56	117	60
Reverse	78	91	58	25	97	150	7	16	60	110	49
Reverse	79	86	47	35	75	155	15	9	47	118	45
Reverse	80	61	43	28	77	111	11	10	41	82	43
Reverse	81	70	42	19	68	126	19	9	47	61	46
Reverse	82	61	36	17	62	120	2	7	42	87	42
Reverse	83	64	37	16	51	89	7	7	27	65	31
Reverse	84	61	36	16	56	83	6	8	22	62	30
Reverse	85	49	37	12	32	92	7	9	30	53	29
Reverse	86	46	29	16	36	84	3	6	26	47	32
Reverse	87	50	36	12	29	77	8	6	19	60	23
Reverse	88	39	23	13	30	59	7	9	27	46	25
Reverse	89	39	24	11	24	67	1	1	22	41	17
Reverse	90	45	21	9	39	52	4	6	14	35	19
Reverse	91	41	26	13	24	58	3	2	20	64	17
Reverse	92	37	17	11	14	48	4	3	14	34	18
Reverse	93	31	22	11	19	59	4	5	18	27	11
Reverse	94	21	15	3	19	50	5	3	17	27	14
Reverse	95	27	10	12	22	47	2	6	16	27	13
Reverse	96	19	17	5	12	52	4	2	9	36	15
Reverse	97	24	11	8	22	34	2	3710	13	37	6
Reverse	98	28	15	3	15	19	5443	3670	11	17	10
Reverse	99	15	17	3	18	34	5764	2684	10	21	9
Reverse	100	15561	6580	11877	28776	36192	5085	2518	39312	21465	23168
Reverse	101	16906	7077	12766	29822	38478	4874	2394	42642	24044	25189
Reverse	102	16121	6703	11826	28144	36944	4729	2585	42371	24870	23479
Reverse	103	16461	6265	10537	25687	34149	4598	2834	42363	25186	21428
Reverse	104	16780	6101	10255	24137	33008	4654	2687	42290	26214	19901
Reverse	105	16662	5872	10187	22946	31908	4882	3133	42095	26264	18830
Reverse	106	17843	5973	10085	23855	30081	5354	3781	41427	27201	18452
Reverse	107	17674	6089	10684	24882	29792	5954	3916	41284	28760	19170
Reverse	108	19017	6735	11759	27747	33567	6597	4170	42000	29995	21032
Reverse	109	21068	7673	13435	31427	41303	6893	4031	42444	31399	24010
Reverse	110	20352	8231	14823	34818	41584	6287	3381	42658	32153	26807
Reverse	111	21357	8797	15302	36331	46840	5869	3471	42345	32366	28756
Reverse	112	23021	8574	14609	33793	51023	5487	3325	42054	32878	27878
Reverse	113	21321	8009	12993	31004	41150	5263	3137	41313	32041	25903
Reverse	114	19984	7841	12352	29027	37249	5216	3266	40705	31918	24198
Reverse	115	19709	7361	11562	27744	35391	5368	3829	39748	31839	22821
Reverse	116	19008	7120	11368	26865	30743	5749	4233	38633	32175	22096
Reverse	117	20195	7451	11958	27320	34927	6184	4418	38928	32981	22072
Reverse	118	22933	7848	13171	29923	45800	6778	4265	39024	34221	23329
Reverse	119	23950	8856	14413	33107	53904	6624	4543	38726	35511	25222
Reverse	120	24038	9790	16078	36788	58722	6108	4129	39347	36267	27820
Reverse	121	23650	10245	16288	37715	55072	5633	4141	39122	36513	29433
Reverse	122	23706	9929	15560	36195	51061	5319	3830	39702	36426	29150
Reverse	123	23876	9626	13951	33015	42987	5120	3839	38987	36008	27382
Reverse	124	24376	9538	13012	30691	42088	5170	3886	38650	36188	25986
Reverse	125	24719	9255	12296	28983	38049	5207	4056	38382	36073	24949
Reverse	126	26049	9395	12272	28542	42910	5425	4376	38706	36996	24210
Reverse	127	27096	9813	12294	28254	43752	5755	4663	37983	37852	24278
Reverse	128	27917	10347	12885	29741	45826	6027	4895	38131	38556	24890
Reverse	129	29482	10806	13623	31852	56910	6203	5295	38360	40402	26208
Reverse	130	30968	11564	14317	33610	58613	6245	5247	38903	41254	27762
Reverse	131	32750	12593	15081	35089	64169	6130	5290	39648	42728	29516
Reverse	132	34967	13776	15979	35870	75080	6071	5396	39450	43915	30611
Reverse	133	36411	14688	15644	35092	77823	6098	5642	40385	43950	30784
Reverse	134	36716	15183	15334	33860	79404	6115	5766	40736	43875	30858
Reverse	135	37421	15955	15046	33089	79634	6203	5762	40855	43827	30424
Reverse	136	37902	16785	15042	32988	79721	6491	6402	41227	44553	30358
Reverse	137	38183	16950	15161	33150	80600	6811	6742	41556	44837	31015
Reverse	138	39117	17596	16015	34522	82946	7190	7413	41338	46002	32176
Reverse	139	40868	19378	16582	38102	91161	7614	8090	42368	47937	34535
Reverse	140	43722	21346	17761	40697	101625	8021	9206	43841	49418	36992
Reverse	141	47437	23964	18545	42831	108756	8448	11383	46199	51872	39923
Reverse	142	52130	28294	19578	44011	115485	9634	14760	48687	55247	42754
Reverse	143	60566	35058	20619	46240	127927	11191	19741	53225	59175	45939
Reverse	144	73269	44069	22632	49727	149818	13929	30255	58194	67996	51475
Reverse	145	92551	58696	26604	57091	180471	20501	57849	66630	86279	60419
Reverse	146	124694	82384	35076	71155	226298	40704	165183	77439	125953	75190
Reverse	147	192328	133213	56178	105269	336340	111890	670099	102578	220916	106174
Reverse	148	390808	316501	127913	217997	679304	425892	425892	175207	523022	206569
Reverse	149	1195548	1020996	383865	728116	2155679	2155679	2155679	510300	1571544	611541
Reverse	150	5123852	3904285	1434712	3045502	10069332	10069332	10069332	2345342	5670852	2611728
