# Supplementary material for: Recovering High‐Quality Host Genomes from Gut Metagenomic Data through Genotype Imputation
Source: Adv Genet (Hoboken). 2022 May 6;3(3):2100065. doi: 10.1002/ggn2.202100065 (PMC9744478; doi:10.1002/ggn2.202100065)
Supplement: Supplementary file 6 — Supplemental Table 5 [file GGN2-3-2100065-s007.xlsx]

## Sheet: Hoja1
HOST PERCENTAGE
Sample	Cow	ref:	https://ftp.ncbi.nlm.nih.gov/genomes/all/GCF/002/263/795/GCF_002263795.1_ARS-UCD1.2/GCF_002263795.1_ARS-UCD1.2_genomic.fna.gz
ERR3201375	3.31
ERR3201376	3.62
ERR3201377	2.38
ERR3201378	4.15
ERR3201379	2.7
ERR3201380	4.68
ERR3201381	2.52
ERR3201382	4.46
ERR3201383	2.35
ERR3201384	2.15
Sample	Pig	ref:	https://ftp.ncbi.nlm.nih.gov/genomes/all/GCF/000/003/025/GCF_000003025.6_Sscrofa11.1/GCF_000003025.6_Sscrofa11.1_genomic.fna.gz
CNS0178547	2.03
CNS0178548	3.11
CNS0178549	0.61
CNS0178550	1.61
CNS0178551	1.58
CNS0178552	0.26
CNS0178553	1.55
CNS0178554	1.15
CNS0178555	0.52
CNS0178556	7.66
Sample	Human	ref:	https://ftp.ncbi.nlm.nih.gov/genomes/all/GCF/000/001/405/GCF_000001405.39_GRCh38.p13/GCF_000001405.39_GRCh38.p13_genomic.fna.gz
ERR4327984	0.11
ERR4327985	0.06
ERR4327986	0.06
ERR4327987	0.26
ERR4327988	0.1
ERR4327989	1.56
ERR4327990	0.07
ERR4327991	0.19
ERR4327992	0.13
ERR4327993	0.12
Sample	Rat	ref:	https://ftp.ncbi.nlm.nih.gov/genomes/all/GCF/011/064/425/GCF_011064425.1_Rrattus_CSIRO_v1/GCF_011064425.1_Rrattus_CSIRO_v1_genomic.fna.gz
SRR11223902	53.29
SRR11223903	56.08
SRR11223904	52.26
SRR11223905	53.94
SRR11223906	48.95
SRR11223907	41.68
SRR11223908	64.13
SRR11223909	42.53
SRR11223910	41.99
SRR11223911	53.09
Sample	Zebrafish	ref:	https://ftp.ncbi.nlm.nih.gov/genomes/all/GCF/000/002/035/GCF_000002035.6_GRCz11/GCF_000002035.6_GRCz11_genomic.fna.gz
SRR10827562	10.83
SRR10827563	16.15
SRR10827564	9.13
SRR10827565	5.84
SRR10827566	8.29
SRR10827567	4.53
SRR10827568	5.88
SRR10827569	10.04
SRR10827570	9.16
SRR10827571	10.1
